# Supplementary material for: Dietary Vitamin B6 Intake Associated with a Decreased Risk of Cardiovascular Disease: A Prospective Cohort Study
Source: Nutrients. 2019 Jun 29;11(7):1484. doi: 10.3390/nu11071484 (PMC6682858; doi:10.3390/nu11071484)
Supplement: Supplementary file 1 [file nutrients-11-01484-s001.zip]

Archive with 2 entries (2 files):
- Figure S1_╝÷┴ñ║╗(├╓┴╛) (1).pdf
- Tabls S1_╝÷┴ñ║╗(├╓┴╛) (1).docx
